# Supplementary material for: Integrating Morphology and Chloroplast Genomics: A New East Asian Species of Aletris (Nartheciaceae) With Insights Into Regional Phylogeny and Evolution
Source: Ecol Evol. 2026 Jan 5;16(1):e72654. doi: 10.1002/ece3.72654 (PMC12771657; doi:10.1002/ece3.72654)
Supplement: Supplementary file 3 — Tables S1–S7: ece372654‐sup‐0003‐TableS1‐S7.xlsx. [file ECE3-16-e72654-s001.xlsx]

## Sheet: Table S1
Table S1. Codon usage of the 14 Aletris chloroplast genomes.
Amino acids	Codons	Aletris alpestris	Aletris fauriei	Aletris glabra	Aletris glandulifera	Aletris gracilis	Aletris laxiflora	Aletris medogensis	Aletris megalantha	Aletris pauciflora var. khasiana	Aletris pauciflora var. pauciflora	Aletris pedicellata	Aletris scopulorum	Aletris spicata	Aletris stenoloba
		Codon num/RSCU	Codon num/RSCU	Codon num/RSCU	Codon num/RSCU	Codon num/RSCU	Codon num/RSCU	Codon num/RSCU	Codon num/RSCU	Codon num/RSCU	Codon num/RSCU	Codon num/RSCU	Codon num/RSCU	Codon num/RSCU	Codon num/RSCU
Trp	TGG	368/1	365/1	367/1	370/1	367/1	368/1	369/1	364/1	367/1	367/1	367/1	368/1	364/1	369/1
Gly	GGT	474/1.34	462/1.34	470/1.33	474/1.34	470/1.33	469/1.33	473/1.33	457/1.33	471/1.33	471/1.33	471/1.33	474/1.34	461/1.34	474/1.34
Arg	AGG	131/0.65	120/0.61	131/0.65	131/0.65	131/0.65	132/0.66	128/0.64	124/0.63	132/0.66	131/0.65	131/0.65	132/0.66	124/0.63	133/0.66
Arg	CGA	269/1.34	262/1.34	270/1.34	266/1.33	270/1.34	269/1.34	264/1.32	266/1.35	270/1.34	270/1.34	270/1.34	266/1.33	264/1.34	266/1.33
Cys	TGT	172/1.45	166/1.48	176/1.49	173/1.47	176/1.49	172/1.45	177/1.47	164/1.45	176/1.49	176/1.49	176/1.49	173/1.46	166/1.47	174/1.47
Gly	GGG	239/0.67	232/0.67	232/0.66	234/0.66	233/0.66	234/0.66	242/0.68	228/0.66	233/0.66	233/0.66	233/0.66	241/0.68	232/0.67	240/0.68
Arg	AGA	376/1.88	366/1.87	377/1.87	377/1.88	377/1.87	373/1.86	378/1.89	367/1.86	375/1.87	377/1.87	377/1.87	377/1.88	371/1.89	378/1.89
Arg	CGC	73/0.36	76/0.39	73/0.36	74/0.37	73/0.36	73/0.36	70/0.35	74/0.38	73/0.36	73/0.36	73/0.36	71/0.35	71/0.36	72/0.36
Cys	TGC	66/0.55	59/0.52	61/0.51	63/0.53	61/0.51	65/0.55	64/0.53	62/0.55	61/0.51	61/0.51	61/0.51	64/0.54	60/0.53	63/0.53
Gly	GGA	589/1.66	571/1.66	592/1.68	592/1.67	591/1.68	593/1.68	588/1.66	576/1.68	591/1.67	591/1.67	591/1.67	585/1.65	573/1.66	587/1.66
Ser	AGC	72/0.27	65/0.26	73/0.28	73/0.28	73/0.28	73/0.28	75/0.29	71/0.28	73/0.28	73/0.28	73/0.28	75/0.29	74/0.29	75/0.29
Arg	CGG	73/0.36	73/0.37	75/0.37	72/0.36	75/0.37	75/0.37	73/0.37	74/0.38	75/0.37	75/0.37	75/0.37	73/0.36	72/0.37	72/0.36
Tyr	TAC	143/0.37	137/0.37	148/0.39	142/0.37	148/0.39	146/0.38	143/0.37	137/0.37	147/0.38	148/0.39	148/0.39	146/0.38	138/0.37	147/0.38
Gly	GGC	115/0.32	112/0.33	117/0.33	117/0.33	117/0.33	118/0.33	116/0.33	113/0.33	117/0.33	117/0.33	117/0.33	116/0.33	112/0.33	116/0.33
Ser	AGT	326/1.24	300/1.19	321/1.23	321/1.22	321/1.23	320/1.22	322/1.23	299/1.18	321/1.23	320/1.22	320/1.22	321/1.22	298/1.17	322/1.23
Arg	CGT	281/1.4	280/1.43	281/1.4	282/1.41	281/1.4	282/1.41	286/1.43	277/1.41	281/1.4	281/1.4	281/1.4	283/1.41	276/1.41	281/1.4
Tyr	TAT	626/1.63	608/1.63	620/1.61	626/1.63	620/1.61	616/1.62	633/1.63	598/1.63	622/1.62	620/1.61	620/1.61	624/1.62	600/1.63	625/1.62
Asp	GAT	690/1.61	670/1.61	693/1.6	695/1.61	693/1.6	693/1.61	691/1.61	670/1.62	691/1.61	693/1.6	693/1.6	689/1.61	669/1.61	691/1.61
Lys	AAG	275/0.51	254/0.49	272/0.51	270/0.5	272/0.51	271/0.51	268/0.5	255/0.49	272/0.51	272/0.51	272/0.51	270/0.5	253/0.49	269/0.5
Gin	CAA	570/1.52	562/1.51	569/1.52	568/1.52	569/1.52	569/1.51	567/1.52	560/1.52	568/1.52	568/1.52	568/1.52	571/1.52	560/1.52	571/1.51
Ser	TCT	432/1.65	419/1.66	429/1.64	437/1.67	429/1.64	433/1.66	435/1.66	421/1.66	429/1.64	429/1.64	429/1.64	432/1.64	421/1.66	431/1.64
Asp	GAC	168/0.39	162/0.39	171/0.4	166/0.39	171/0.4	168/0.39	168/0.39	159/0.38	170/0.39	171/0.4	171/0.4	169/0.39	160/0.39	167/0.39
Lys	AAA	793/1.49	777/1.51	799/1.49	803/1.5	799/1.49	797/1.49	807/1.5	777/1.51	801/1.49	799/1.49	799/1.49	803/1.5	776/1.51	801/1.5
Gin	CAG	182/0.48	182/0.49	180/0.48	181/0.48	180/0.48	183/0.49	181/0.48	177/0.48	181/0.48	181/0.48	181/0.48	180/0.48	179/0.48	183/0.49
Ser	TCG	136/0.52	124/0.49	130/0.5	133/0.51	130/0.5	129/0.49	131/0.5	128/0.51	130/0.5	130/0.5	130/0.5	137/0.52	133/0.52	136/0.52
Glu	GAA	832/1.48	804/1.48	831/1.48	835/1.48	831/1.48	833/1.48	831/1.48	808/1.48	833/1.48	831/1.48	831/1.48	832/1.48	813/1.49	835/1.48
Asn	AAC	215/0.44	206/0.44	210/0.43	215/0.44	210/0.43	213/0.44	210/0.43	206/0.44	209/0.43	210/0.43	210/0.43	211/0.43	208/0.44	211/0.44
His	CAT	409/1.56	385/1.53	411/1.55	406/1.54	411/1.55	407/1.55	404/1.54	395/1.54	410/1.55	411/1.55	411/1.55	405/1.54	398/1.54	410/1.55
Ser	TCA	344/1.31	338/1.34	356/1.36	349/1.33	356/1.36	354/1.35	346/1.32	341/1.35	355/1.36	356/1.36	356/1.36	346/1.32	332/1.31	345/1.31
Glu	GAG	292/0.52	284/0.52	294/0.52	294/0.52	294/0.52	293/0.52	294/0.52	282/0.52	295/0.52	294/0.52	294/0.52	293/0.52	280/0.51	293/0.52
Asn	AAT	762/1.56	740/1.56	760/1.57	757/1.56	760/1.57	757/1.56	763/1.57	732/1.56	758/1.57	760/1.57	760/1.57	761/1.57	731/1.56	759/1.56
His	CAC	117/0.44	117/0.47	118/0.45	120/0.46	118/0.45	117/0.45	119/0.46	119/0.46	118/0.45	118/0.45	118/0.45	120/0.46	119/0.46	119/0.45
Ser	TCC	265/1.01	264/1.05	260/0.99	260/0.99	260/0.99	260/0.99	260/0.99	258/1.02	260/0.99	260/0.99	260/0.99	267/1.02	264/1.04	268/1.02
Ala	GCA	329/1.18	321/1.18	330/1.19	330/1.19	330/1.19	329/1.19	332/1.2	324/1.19	329/1.19	330/1.19	330/1.19	330/1.19	324/1.19	329/1.19
Thr	ACC	189/0.73	181/0.71	185/0.71	190/0.73	185/0.71	188/0.73	188/0.73	186/0.73	186/0.71	185/0.71	185/0.71	189/0.73	189/0.74	191/0.74
Pro	CCT	323/1.54	314/1.53	323/1.55	323/1.55	323/1.55	322/1.55	325/1.55	321/1.57	323/1.55	323/1.55	323/1.55	322/1.54	316/1.54	322/1.54
Phe	TTT	729/1.28	713/1.28	732/1.29	735/1.29	732/1.29	730/1.29	728/1.29	712/1.28	732/1.29	732/1.29	732/1.29	729/1.29	708/1.28	727/1.28
Ala	GCC	152/0.54	151/0.55	151/0.55	151/0.55	151/0.55	151/0.55	150/0.54	152/0.56	149/0.54	151/0.55	151/0.55	149/0.54	150/0.55	150/0.54
Thr	ACA	331/1.28	331/1.29	336/1.29	337/1.3	336/1.29	335/1.29	338/1.31	327/1.28	338/1.3	336/1.29	336/1.29	337/1.3	329/1.29	337/1.3
Pro	CCG	84/0.4	80/0.39	79/0.38	81/0.39	79/0.38	77/0.37	83/0.4	78/0.38	79/0.38	79/0.38	79/0.38	84/0.4	82/0.4	83/0.4
Phe	TTC	407/0.72	399/0.72	406/0.71	401/0.71	406/0.71	404/0.71	405/0.71	398/0.72	407/0.71	406/0.71	406/0.71	402/0.71	397/0.72	406/0.72
Ala	GCG	118/0.42	116/0.42	116/0.42	115/0.42	116/0.42	115/0.42	113/0.41	113/0.42	116/0.42	116/0.42	116/0.42	114/0.41	112/0.41	116/0.42
Thr	ACG	101/0.39	104/0.41	99/0.38	95/0.37	99/0.38	98/0.38	97/0.37	99/0.39	99/0.38	99/0.38	99/0.38	99/0.38	98/0.39	98/0.38
Pro	CCA	260/1.24	259/1.26	258/1.24	260/1.25	258/1.24	260/1.25	261/1.24	254/1.24	257/1.24	258/1.24	258/1.24	259/1.24	257/1.25	260/1.24
Leu	TTG	450/1.28	437/1.27	449/1.28	450/1.28	449/1.28	449/1.28	453/1.29	441/1.28	450/1.28	449/1.28	449/1.28	450/1.28	444/1.29	453/1.29
Ala	GCT	519/1.86	504/1.85	509/1.84	512/1.85	509/1.84	510/1.85	515/1.86	498/1.83	509/1.85	509/1.84	509/1.84	515/1.86	505/1.85	515/1.86
Thr	ACT	410/1.59	410/1.6	418/1.61	418/1.61	418/1.61	415/1.6	413/1.59	409/1.6	420/1.61	418/1.61	418/1.61	411/1.59	402/1.58	409/1.58
Pro	CCC	172/0.82	167/0.81	172/0.83	171/0.82	172/0.83	174/0.84	170/0.81	166/0.81	173/0.83	172/0.83	172/0.83	171/0.82	167/0.81	171/0.82
Leu	TTA	664/1.89	648/1.88	661/1.88	663/1.89	661/1.88	662/1.89	665/1.89	646/1.87	661/1.88	661/1.88	661/1.88	666/1.9	650/1.88	662/1.89
Val	GTA	418/1.5	406/1.48	416/1.49	417/1.5	416/1.49	415/1.49	419/1.5	402/1.47	415/1.49	416/1.49	416/1.49	414/1.48	404/1.48	417/1.49
Ile	ATC	351/0.59	337/0.58	340/0.57	345/0.58	340/0.57	342/0.58	347/0.58	329/0.57	340/0.57	340/0.57	340/0.57	348/0.58	344/0.59	350/0.59
Leu	CTA	287/0.82	290/0.84	293/0.84	290/0.83	293/0.84	296/0.84	290/0.82	287/0.83	293/0.83	293/0.84	293/0.84	289/0.82	286/0.83	291/0.83
Ter	TAG	11/0.65	13/0.78	13/0.76	12/0.71	13/0.76	12/0.71	12/0.71	12/0.72	14/0.82	13/0.76	13/0.76	13/0.76	13/0.78	13/0.76
Val	GTC	128/0.46	121/0.44	127/0.45	124/0.44	127/0.45	127/0.46	129/0.46	129/0.47	127/0.46	127/0.45	127/0.45	126/0.45	122/0.45	128/0.46
Ile	ATA	582/0.98	568/0.98	592/0.99	587/0.98	592/0.99	588/0.99	581/0.98	579/1	591/0.99	592/0.99	592/0.99	586/0.98	570/0.98	581/0.98
Leu	CTT	450/1.28	436/1.27	447/1.27	448/1.28	447/1.27	445/1.27	448/1.27	442/1.28	448/1.28	447/1.27	447/1.27	447/1.27	441/1.28	445/1.27
Ter	TGA	16/0.94	16/0.96	16/0.94	15/0.88	16/0.94	16/0.94	15/0.88	17/1.02	15/0.88	16/0.94	16/0.94	16/0.94	17/1.02	16/0.94
Val	GTG	165/0.59	167/0.61	164/0.59	168/0.6	164/0.59	162/0.58	166/0.59	164/0.6	163/0.58	164/0.59	164/0.59	169/0.6	168/0.61	168/0.6
Ile	ATT	852/1.43	832/1.44	853/1.43	858/1.44	853/1.43	853/1.44	858/1.44	832/1.43	854/1.44	853/1.43	853/1.43	859/1.44	827/1.43	851/1.43
Leu	CTC	133/0.38	134/0.39	135/0.38	134/0.38	135/0.38	136/0.39	137/0.39	137/0.4	135/0.38	135/0.38	135/0.38	133/0.38	134/0.39	134/0.38
Ter	TAA	24/1.41	21/1.26	22/1.29	24/1.41	22/1.29	23/1.35	24/1.41	21/1.26	22/1.29	22/1.29	22/1.29	22/1.29	20/1.2	22/1.29
Val	GTT	405/1.45	402/1.47	411/1.47	406/1.46	411/1.47	412/1.48	405/1.45	402/1.47	411/1.47	411/1.47	411/1.47	411/1.47	400/1.46	408/1.46
Met	ATG	480/1	465/1	484/1	482/1	484/1	484/1	487/1	464/1	484/1	484/1	484/1	482/1	467/1	485/1
Leu	CTG	121/0.34	120/0.35	120/0.34	117/0.33	120/0.34	119/0.34	118/0.34	118/0.34	119/0.34	120/0.34	120/0.34	120/0.34	117/0.34	120/0.34

## Sheet: Table S2
Table S2. Statistics of the mean RSCU values and numbers of 64 codons in the 14 Aletris chloroplast genomes.
Amino acid	Codon	Mean RSCU	Number	Total number
Ala	GCG	0.42	1612	15456
	GCC	0.55	2109
	GCA	1.19	4597
	GCT	1.85	7138
Arg	CGC	0.36	1019	16783
	CGG	0.37	1032
	AGG	0.65	1811
	CGA	1.34	3742
	CGT	1.41	3933
	AGA	1.88	5246
Asn	AAC	0.44	2944	13504
	AAT	1.57	10560
Asp	GAC	0.39	2341	11962
	GAT	1.61	9621
Cys	TGC	0.53	871	3288
	TGT	1.47	2417
Gin	CAG	0.48	2531	10471
	CAA	1.52	7940
Glu	GAG	0.52	4076	15656
	GAA	1.48	11580
Gly	GGC	0.33	1620	19687
	GGG	0.67	3286
	GGT	1.33	6571
	GGA	1.67	8210
His	CAC	0.45	1657	7330
	CAT	1.55	5673
Ile	ATC	0.58	4793	24862
	ATA	0.99	8181
	ATT	1.43	11888
Leu	CTG	0.34	1669	29369
	CTC	0.38	1887
	CTA	0.83	4071
	CTT	1.27	6238
	TTG	1.28	6273
	TTA	1.88	9231
Lys	AAG	0.5	3745	14876
	AAA	1.5	11131
Met	ATG	1	6716	6716
Phe	TTC	0.71	5650	15821
	TTT	1.29	10171
Pro	CCG	0.39	1127	11639
	CCC	0.82	2390
	CCA	1.24	3619
	CCT	1.55	4503
Ser	AGC	0.28	1018	21833
	TCG	0.51	1837
	TCC	1.01	3666
	AGT	1.22	4432
	TCA	1.34	4874
	TCT	1.65	6006
Thr	ACG	0.38	1384	14474
	ACC	0.72	2617
	ACA	1.29	4684
	ACT	1.6	5789
Trp	TGG	1	5140	5140
Tyr	TAC	0.38	2018	10676
	TAT	1.62	8658
Val	GTC	0.45	1769	15582
	GTG	0.59	2316
	GTT	1.47	5706
	GTA	1.49	5791
Ter	TAG*	0.75	177	711
	TGA*	0.94	223
	TAA*	1.31	311
*Stop codons

## Sheet: Table S3
Table S3. Number of different patterns of SSRs in the 14 Aletris chloroplast genomes.
Patterns of SSRs	Aletris alpestris	Aletris fauriei	Aletris glabra	Aletris glandulifera	Aletris gracilis	Aletris laxiflora	Aletris medogensis	Aletris megalantha	Aletris pauciflora var. khasiana	Aletris pauciflora var.pauciflora	Aletris pedicellata	Aletris scopulorum	Aletris spicata	Aletris stenoloba
mono-nucleotide	50	41	59	66	58	55	65	70	60	59	59	41	49	51
di-nucleotide	2	3	1	2	1	1	2	1		1	1	1	2	2
tri-nucleotide	0	0	1	1	1	1	0	1		1	1	0	0	0
tetra-nucleotide	0	0	1	0	1	1	0	0	1	1	1	0	0	0
penta-nucleotide	2	2	2	1	2	2	1	1	3	2	2	3	1	1
hexa-nucleotide	1	0	0	0	0	0	0	2		0	0	0	0	0
Total (LSC/SSC/IRb/IRa)	55 (45/6/2/2)	46 (35/7/2/2)	64 (53/7/2/2)	70 (54/10//3)	63 (52/7/2/2)	60 (45/10/3/3)	68 (59/7/1/1)	75 (55/12/4/4)	64 (51/11/1/1)	64 (53/7/2/2)	64 (53/7/2/2)	45 (35/6/2/2)	52 (41/7/2/2)	54 (43/7/2/2)

## Sheet: Table S4
Table S4. Number of different motifs of SSRs in the 14 Aletris chloroplast genomes.
Type of mofits	Aletris alpestris	Aletris fauriei	Aletris glabra	Aletris glandulifera	Aletris gracilis	Aletris laxiflora	Aletris medogensis	Aletris megalantha	Aletris pauciflora var. khasiana	Aletris pauciflora var.pauciflora	Aletris pedicellata	Aletris scopulorum	Aletris spicata	Aletris stenoloba
A/T	50	39	59	66	58	55	65	70	60	59	59	41	49	51
C/G		2
AT/AT	2	3	1	2	1	1	2	1		1	1	1	2	2
ATA/TAT			1	1	1	1		1		1	1
CTTA/TAAG			1		1	1			1	1	1
TTTCA/TGAAA	1		1	1	1	1	1	1	1	1	1	1	1	1
TTTAC/GTAAA									1
TTACT/AGTAA	1
ATTAA/TTAAT												2
ATACA/TGTAT		1
AATAA/TTATT		1
TTTAT/ATAAA			1		1	1			1	1	1
GATATA/TATATC	1
TATTAG/CTAATA								1
AATACT/AGTATT								1

## Sheet: Table S5
Table S5. Number and position of different types of LSRs in the 14 Aletris chloroplast genomes.
Type of LSRs	Aletris alpestris	Aletris fauriei	Aletris glabra	Aletris glandulifera	Aletris gracilis	Aletris laxiflora	Aletris medogensis	Aletris megalantha	Aletris pauciflora var. khasiana	Aletris pauciflora var. pauciflora	Aletris pedicellata	Aletris scopulorum	Aletris spicata	Aletris stenoloba
Palindromic	17	19	20	17	20	24	16	20	28	20	20	17	17	17
Forward	18	19	15	17	15	21	17	14	16	15	15	17	16	17
Reverse	1	2	0	0	0	0	1	2	0	0	0	0	0	0
Complement	0	1	0	0	0	0	0	1	0	0	0	0	0	0
IGS	8	10	9	7	9	16	7	13	13	9	9	7	7	7
Gene	23	25	21	23	21	24	22	20	26	21	21	23	22	23
Intron	5	6	5	4	5	5	5	4	5	5	5	4	4	4

## Sheet: Table S6
Table S6. Number of LSRs of different lengths in the 14 Aletris chloroplast genomes.
Length of LSRs	Aletris alpestris	Aletris fauriei	Aletris glabra	Aletris glandulifera	Aletris gracilis	Aletris laxiflora	Aletris medogensis	Aletris megalantha	Aletris pauciflora var. khasiana	Aletris pauciflora var. pauciflora	Aletris pedicellata	Aletris scopulorum	Aletris spicata	Aletris stenoloba
<50 bp	28	38	28	26	28	34	28	31	28	28	28	26	26	26
≥50, <100 bp	5	1	4	5	4	8	5	4	4	4	4	5	5	5
≥100, <1000 bp	0	0	0	0	0	0	0	0	0	0	0	0	0	0
>1000 bp	0	0	0	0	0	0	0	0	1	0	0	0	0	0

## Sheet: Table S7
Table S7. Mean Ka/Ks values of 77 PCGs shared by 17 Nartheciaceae species.
Genes	Aletris alpestris	Aletris fauriei	Aletris glabra	Aletris glandulifera	Aletris gracilis	Aletris khasiana	Aletris laxiflora	Aletris medogensis	Aletris megalantha	Aletris pauciflora	Aletris pedicellata	Aletris scopulorum	Aletris spicata	Aletris stenoloba	Dioscorea futschauensis	Metanarthecium luteoviride	Narthecium ossifragum
accD	0.1512	0.2106	0.147	0.1385	0.147	0.1028	0.0844	0.1751	0.1635	0.147	0.147	0.1898	0.1648	0.1634	0.2845	0.2358	0.2466
atpA	0.129	0.0374	0.0474	0.0443	0.0474	0.0474	0.0945	0.0565	0.047	0.0474	0.0474	0.0757	0.0506	0.0477	0.0734	0.0527	0.0612
atpB	0.1699	0.1098	0.0744	0.1071	0.0744	0.0744	0.1148	0.1363	0.1253	0.0744	0.0744	0.1275	0.092	0.0815	0.0646	0.0721	0.123
atpE	0.4117	0.5086	0.5312	0.4117	0.5312	0.7912	0.5312	0.4117	0.5312	0.5312	0.5312	0.7652	0.4117	0.4117	0.1316	0.2591	0.1166
atpF	0.8203	0.3355	0.7801	0.4522	0.7801	0.7801	0.7801	0.4023	0.2411	0.7801	0.7801	0.5822	0.6334	0.6334	0.2921	0.4553	0.2427
atpH	0	0	0	0	0	0	0	0	0	0	0	0	0	0	0	0	0
atpI	0.0538	0.0843	0.042	0.0279	0.042	0.0532	0.0279	0.0335	0.0279	0.042	0.042	0.3003	0.0279	0.0529	0.0741	0.0804	0.0811
ccsA	0.7806	0.9356	0.6389	0.8299	0.6389	0.6389	0.9886	0.8606	0.4381	0.6389	0.6389	1.1646	0.8842	0.8842	0.3085	0.1785	0.1967
cemA	0.9267	0.2512	0.759	0.5332	0.759	0.759	0.6563	1.2425	0.4189	0.759	0.759	0.646	0.8078	1.0341	0.3992	0.2919	0.3191
clpP	0.047	0.1499	0.0752	0.2396	0.0752	0.0752	0.0752	0.0491	0.0473	0.0752	0.0752	0.0752	0.0747	0.0752	0.2686	0.0631	0.052
infA	0.1876	0.0305	0.0405	0.0303	0.0405	0.0405	0.023	0.0296	0.2443	0.0405	0.0405	0.0264	0.0264	0.0264	0.0028	0.0573	0.0152
matK	0.3888	0.6834	0.4842	0.557	0.4842	0.6554	0.4889	0.473	0.4788	0.4842	0.4842	0.6876	0.4244	0.4244	0.3733	0.3982	0.358
ndhA	0.3591	0.1156	0.1404	0.11	0.2643	0.2643	0.418	0.2232	0.234	0.2643	0.2643	0.2165	0.3319	0.3319	0.2893	0.1393	0.0928
ndhB	0.2635	0.2151	0.1701	0.2635	0.1701	0.1701	0.1701	0.2635	0.1701	0.1701	0.1701	0.3103	0.2635	0.2635	0.2361	0.2444	0.1344
ndhC	0.1056	0.1283	0.1975	0.1283	0.1975	0.1975	0.0604	0.1056	0.0604	0.1975	0.1975	0.0657	0.1056	0.1056	0.4284	0.1211	0.1259
ndhD	0.1026	0.0733	0.1014	0.1611	0.1014	0.1346	0.1374	0.1495	0.0857	0.1014	0.1014	0.1114	0.1056	0.1056	0.1316	0.1286	0.1379
ndhE	0.0129	0.0645	0.0646	0.0646	0.0646	0.0646	0.0646	0.0646	0.0645	0.0646	0.0646	0.0646	0.0645	0.0646	0.1394	0.0167	0.1254
ndhF	0.3064	0.2748	0.5777	0.4003	0.5777	0.6013	0.6902	0.656	0.28	0.5777	0.5777	0.5175	0.4927	0.4927	0.284	0.1765	0.2155
ndhG	0.0661	0.1038	0.0518	0.2249	0.0518	0.0518	0.0518	0.1202	0.0479	0.0518	0.0518	0.0661	0.0661	0.0661	0.1955	0.0957	0.0701
ndhH	0.1419	0.0472	0.0599	0.0612	0.0599	0.0599	0.0392	0.1851	0.0551	0.0599	0.0599	0.1274	0.1349	0.1349	0.0761	0.099	0.0617
ndhI	0.1364	0.1514	0.1855	0.1676	0.1855	0.1855	0.1317	0.2361	0.3727	0.1855	0.1855	0.2361	0.2361	0.2361	0.2557	0.0929	0.2474
ndhJ	0.0621	0.1267	0.0981	0.0515	0.0981	0.0879	0.0809	0.0614	0.0879	0.0981	0.0981	0.0636	0.0827	0.0827	0.2426	0.1754	0.1513
ndhK	0.0472	0.0256	0.0703	0.069	0.0703	0.0703	0.0703	0.0383	0.0321	0.0703	0.0703	0.1396	0.0374	0.0435	0.2472	0.1947	0.1277
petA	0.3045	0.1022	0.2767	0.2301	0.2767	0.2767	0.2767	0.2771	0.0898	0.2767	0.2767	0.1391	0.2771	0.2771	0.1637	0.0906	0.1088
petB	0.0044	0.0063	0.0085	0.0056	0.0085	0.0085	0.0085	0.0042	0.0085	0.0085	0.0085	0.0052	0.0052	0.0052	0.0201	0.0288	0.0254
petD	0.4409	0.4349	0.0983	0.0753	0.0983	0.2133	0.1203	0.1517	0.1457	0.0983	0.0983	0.0953	0.1735	0.1517	0.0745	0.1323	0.1498
petG	0	0	0	0	0	0	0	0	0	0	0	0	0	0	0	0	0
petL	0.2505	0.0703	0.2505	0.2505	0.2505	0.2505	0.2505	0.2505	0.2505	0.2505	0.2505	0.2505	0.2505	0.2505	0.2142	0.5225	0.2546
petN	0.0218	0.0218	0.0218	0.0218	0.0218	0.0218	0.0218	0.0218	0.0218	0.0218	0.0218	0.0218	0.0218	0.0218	0.0678	0.0053	0.0053
psaA	0.0175	0.0316	0.0169	0.0495	0.0169	0.0172	0.0213	0.0483	0.0544	0.0184	0.0184	0.0137	0.0178	0.0178	0.0493	0.0383	0.0263
psaB	0.0283	0.0141	0.0428	0.0525	0.0428	0.0428	0.037	0.0283	0.0248	0.0428	0.0428	0.0365	0.0272	0.0272	0.0363	0.0206	0.0335
psaC	0.0081	0.0153	0.0153	0.0153	0.0153	0.0153	0.0153	0.0153	0.007	0.0153	0.0153	0.0084	0.0081	0.0081	0.0503	0.0434	0.0289
psaI	0.3747	0.3747	0.3747	0.5154	0.3747	0.3747	0.3747	0.3747	0.3747	0.3747	0.3747	0.3747	0.3747	0.3747	0.3719	0.2357	0.3455
psaJ	0.0559	0.0203	0.0233	0.0298	0.0233	0.0233	0.1782	0.0559	0.0145	0.0233	0.0233	0.0559	0.0282	0.0559	0.0936	0.024	0.1807
psbA	0.0055	0.0393	0.0083	0.0064	0.0083	0.006	0.0061	0.0066	0.0076	0.0083	0.0083	0.006	0.0064	0.0059	0.0062	0.0114	0.0314
psbB	0.0335	0.0513	0.0718	0.0341	0.0718	0.0718	0.1166	0.0541	0.0482	0.0718	0.0718	0.1316	0.0477	0.0477	0.048	0.0179	0.0415
psbC	0.0673	0.1051	0.1224	0.1252	0.1224	0.1224	0.1224	0.2426	0.061	0.1224	0.1224	0.1252	0.1252	0.1252	0.0283	0.0931	0.0526
psbD	0.0068	0.0064	0.0192	0.0089	0.0192	0.0192	0.0098	0.0125	0.0192	0.0192	0.0192	0.1292	0.0237	0.0237	0.0395	0.0191	0.0044
psbE	0.0306	0.006	0.0306	0.0306	0.0306	0.0306	0.0306	0.0306	0.0306	0.0306	0.0306	0.0306	0.0306	0.0306	0.0285	0.0044	0.0879
psbF	0.0151	0.017	0.088	0.088	0.088	0.088	0.018	0.088	0.088	0.088	0.088	0.088	0.088	0.088	0.0787	0.3013	0.088
psbH	0.1165	0.0438	0.1165	0.1165	0.1165	0.1165	0.1165	0.1165	0.036	0.1165	0.1165	0.0413	0.1165	0.1165	0.208	0.2142	0.2558
psbI	0	0	0	0	0	0	0	0	0	0	0	0	0	0	0	0	0
psbJ	0.2729	0.2517	0.1741	0.1315	0.1741	0.1741	0.1741	0.1315	0.167	0.1741	0.1741	0.1315	0.2593	0.2729	0.075	0.2726	0.467
psbK	0.9544	0.3671	0.6103	0.6103	0.6103	0.6103	0.6103	0.6103	0.8319	0.6103	0.6103	0.6103	0.6103	0.6103	1.0343	0.338	0.8842
psbL	0	0	0	0	0	0	0	0	0	0	0	0	0	0	0	0	0
psbM	0.0427	0.0427	0.0427	0.0427	0.0427	0.0427	0.0066	0.0427	0.0427	0.0427	0.0427	0.0427	0.0427	0.0427	0.0032	0.0108	0.1593
psbN	0.0959	0.1632	0.1632	0.1632	0.1632	0.1632	0.1632	0.1632	0.1632	0.1632	0.1632	0.1632	0.4052	0.4052	0.7001	0.0614	0.0567
psbT	0	0	0	0	0	0	0	0	0	0	0	0	0	0	0	0	0
psbZ	0.2114	0.2114	0.2114	0.2114	0.2114	0.2114	0.2114	0.2114	0.2114	0.2114	0.2114	0.2114	0.2114	0.2114	0.0781	0.2367	0.2401
rbcL	0.1665	0.2382	0.2237	0.1338	0.2237	0.3216	0.2152	0.1346	0.3819	0.2237	0.2237	0.2169	0.2174	0.2169	0.087	0.1058	0.0998
rpl14	0.1964	0.0238	0.0723	0.0723	0.0723	0.04	0.0723	0.0423	0.0723	0.0723	0.0723	0.0723	0.0723	0.0723	0.1272	0.1792	0.1214
rpl16	0.017	0.016	0.0303	0.0303	0.0303	0.0303	0.0303	0.0303	0.0156	0.0303	0.0303	0.0161	0.0162	0.0159	0.1024	0.0548	0.1221
rpl2	0.1509	0.4498	0.3551	0.2306	0.3551	0.3551	0.3551	0.2722	0.3546	0.3551	0.5119	0.1509	0.1507	0.1509	0.3319	0.4333	1.121
rpl20	0.6816	0.5662	0.3437	0.2137	0.3437	0.3437	0.2137	0.3377	0.2137	0.3437	0.3437	0.2137	0.2137	0.2137	0.1241	0.2195	0.0558
rpl22	0.2284	0.0506	0.1143	0.2221	0.1143	0.1143	0.0838	0.1873	0.0828	0.1143	0.1143	0.0569	0.1103	0.1143	0.2849	0.2712	0.1427
rpl23	0.124	0.124	0.124	0.124	0.124	0.124	0.124	0.124	0.124	0.124	0.124	0.0079	0.124	0.124	0.2404	0.124	0.124
rpl32	0.1398	0.0744	0.1603	0.1398	0.1603	0.1603	0.1398	0.1398	0.0524	0.1603	0.1603	0.0557	0.1398	0.1398	0.1125	0.1105	0.2307
rpl33	0.1604	0.1475	0.1968	0.0773	0.1968	0.1968	0.1968	0.1604	0.1968	0.1968	0.1968	0.1604	0.1604	0.1604	0.5838	0.9219	0.2224
rpl36	0.0594	0.0594	0.0594	0.0594	0.0594	0.0594	0.0594	0.0107	0.0594	0.0594	0.0594	0.0594	0.0594	0.0594	0.1404	0.1082	0.0225
rpoA	0.1867	0.4536	0.2394	0.1169	0.2394	0.1193	0.1193	0.1166	0.2394	0.2394	0.2394	0.3448	0.1867	0.1867	0.2506	0.215	0.1973
rpoB	0.1055	0.0998	0.093	0.0957	0.093	0.0697	0.1446	0.1675	0.113	0.093	0.093	0.0954	0.0971	0.0971	0.1224	0.1435	0.1166
rpoC1	0.0551	0.0815	0.0847	0.0561	0.0847	0.0847	0.0847	0.0578	0.085	0.0847	0.0847	0.0624	0.0932	0.093	0.1924	0.1793	0.1535
rpoC2	0.3894	0.2899	0.2914	0.2568	0.2914	0.215	0.2773	0.2865	0.3978	0.2914	0.2914	0.504	0.4062	0.4062	0.3007	0.2548	0.2316
rps11	0.1517	0.0557	0.0891	0.1786	0.0891	0.0507	0.0735	0.2248	0.094	0.0891	0.0891	0.0712	0.1029	0.1029	0.1405	0.1127	0.0701
rps12	0.6101	1.1842	0.6101	0.6101	0.6101	0.6101	0.6235	0.6101	0.6051	0.6101	0.6101	0.6101	1.1955	0.6235	0.1187	0.2427	0.2392
rps14	0.1946	0.2862	0.2774	0.1946	0.2774	0.2774	0.2774	0.1946	0.0967	0.2774	0.2774	0.1946	0.1946	0.1946	0.2777	0.355	0.0738
rps18	0.108	0.0375	0.0957	0.0957	0.0957	0.0957	0.0957	0.0957	0.0451	0.0957	0.0957	0.1511	0.0957	0.0957	0.166	0.1421	0.111
rps19	0.0375	0.1112	0.039	0.0265	0.039	0.039	0.039	0.0208	0.039	0.039	0.039	0.0375	0.0375	0.0375	0.1631	0.1471	0.0593
rps2	0.0463	0.0322	0.061	0.0744	0.061	0.061	0.061	0.044	0.1973	0.061	0.061	0.2199	0.0463	0.0463	0.1593	0.0586	0.0992
rps3	0.1626	0.0628	0.0356	0.0304	0.0356	0.0356	0.0316	0.0646	0.0316	0.0356	0.0356	0.106	0.0438	0.0438	0.1394	0.0852	0.0449
rps4	0.161	0.18	0.3558	0.3186	0.3558	0.3558	0.1738	0.1755	0.1667	0.3558	0.3558	0.161	0.4694	0.6932	0.1338	0.182	0.1821
rps7	0.0775	0.0221	0.0775	0.0775	0.0775	0.0775	0.0775	0.0775	0.0775	0.0775	0.0775	0.0775	0.0775	0.0775	0.3114	0.0216	0.2325
rps8	0.1492	0.0973	0.1992	0.1492	0.1992	0.1992	0.247	0.1492	0.1992	0.1992	0.1992	0.1492	0.1492	0.1492	0.264	0.2407	0.1433
ycf1	0.5345	0.4993	0.7082	0.5117	0.7082	0.7772	0.516	0.5024	0.8322	0.6599	0.6599	0.5866	0.5802	0.5812	0.4998	0.4367	0.4075
ycf2	0.4716	0.6173	0.6631	0.4747	0.6631	0.6631	0.9153	0.6256	0.7238	0.6631	0.6631	0.4705	0.5803	0.5803	0.789	0.6115	0.7567
ycf3	0.0598	0.0403	0.1126	0.1192	0.1126	0.1408	0.1408	0.1192	0.1019	0.1126	0.1126	0.1192	0.1192	0.1192	0.2032	0.0761	0.1397
ycf4	0.4105	0.4121	0.2346	0.1617	0.2346	0.2346	0.2346	0.1616	0.5438	0.2346	0.2346	0.1662	0.301	0.301	0.2037	0.1296	0.1494
